# Supplementary material for: Comparative Analysis of Chilling Injury in Banana Fruit During Storage: Physicochemical and Microstructural Changes, and Early Optical-Based Nondestructive Identification
Source: Foods. 2025 Apr 11;14(8):1319. doi: 10.3390/foods14081319 (PMC12026267; doi:10.3390/foods14081319)
Supplement: Supplementary file 1 [file foods-14-01319-s001.zip]

Archive with 1 entries (1 files):
- foods-3538522-supplementary.pdf
